# Supplementary material for: Benchmarking DNA foundation models for genomic and genetic tasks
Source: Nat Commun. 2025 Nov 28;16:10780. doi: 10.1038/s41467-025-65823-8 (PMC12663285; doi:10.1038/s41467-025-65823-8)
Supplement: Supplementary file 3 — Supplementary Data 1-6 [file 41467_2025_65823_MOESM3_ESM.xlsm]

## Sheet: Legends
Legends
Supplementary Data 1: The datasets where the baseline CNN achieves statistically significant higher AUCs than DNA Foundation Models. Test using one-sided Delong’s Test p<0.01.
Supplementary Data 2: The datasets where the DNA Foundation Models achieves statistically significant higher AUCs than the baseline CNN. Test using one-sided Delong’s Test p<0.01.
Supplementary Data 3: Top genes ranked by random forest correlation for each model. Gene ids are in their original Ensembl ids as in GTEx dataset.
Supplementary Data 4: The test AUC scores for each model, each test set (independent group of chromosomes) in the variant quantification effect benchmark. From up to bottom: patho, eQTL, sQTL, paQTL, ipaQTL. There are notable differences between different test sets for paQTL and ipaQTL.
Supplementary Data 5: HyenaDNA pretrained on DNABERT-2 multispecies dataset, compared with the HyenaDNA-1K checkpoint. Bolded: one-sided DeLong’s test p-value < 0.01.
Supplementary Data 6: Details of each sequence classification benchmark dataset, including sequence length statistics and sample size statistics.

## Sheet: Data 1
Dataset	Baseline CNN Performs Better Than
5mC	Caduceus-Ph, DNABERT-2, GROVER, HyenaDNA, NT-v2
6mA	Caduceus-Ph, DNABERT-2, GROVER, HyenaDNA, NT-v2
A.thaliana 4mC	Caduceus-Ph, DNABERT-2, GROVER, HyenaDNA, NT-v2
C.elegans 4mC	Caduceus-Ph, DNABERT-2, GROVER, HyenaDNA, NT-v2
D.melanogaster 4mC	Caduceus-Ph, DNABERT-2, GROVER, HyenaDNA, NT-v2
DNase I Hypersensitive	None
E.coli_4mC	Caduceus-Ph, DNABERT-2, GROVER, HyenaDNA, NT-v2
G.pickeringii 4mC	Caduceus-Ph, DNABERT-2, GROVER, HyenaDNA, NT-v2
G.subterraneus 4mC	Caduceus-Ph, DNABERT-2, GROVER, HyenaDNA, NT-v2
Human TFBS 1	None
Human TFBS 2	None
Human TFBS 3	Caduceus-Ph, DNABERT-2, GROVER, HyenaDNA, NT-v2
Human TFBS 4	DNABERT-2, HyenaDNA, NT-v2
Human TFBS 5	None
Promoter Arabidopsis NonTATA	Caduceus-Ph, DNABERT-2, GROVER, HyenaDNA, NT-v2
Promoter Arabidopsis TATA	Caduceus-Ph, DNABERT-2, GROVER, NT-v2
Promoter B_amyloliquefaciens	DNABERT-2, GROVER, HyenaDNA, NT-v2
Promoter GM12878	None
Promoter HUVEC	None
Promoter Hela-S3	None
Promoter NHEK	HyenaDNA, NT-v2
Promoter R_capsulatus	Caduceus-Ph, DNABERT-2, NT-v2
Yeast H3	None
Yeast H3K14ac	None
Yeast H3K36me3	None
Yeast H3K4me1	None
Yeast H3K4me2	None
Yeast H3K4me3	None
Yeast H3K79me3	HyenaDNA
Yeast H3K9ac	None
Yeast H4	HyenaDNA
Yeast H4ac	None
Acceptors	Caduceus-Ph, GROVER, HyenaDNA, NT-v2
Coding	DNABERT-2, HyenaDNA, NT-v2
Covid Variants	None
Donors	Caduceus-Ph, DNABERT-2, GROVER, HyenaDNA, NT-v2
Enhancer	None
Enhancer Strength	None
Enhancer Cohn	HyenaDNA
Enhancer Ensembl	None
Human vs Worm	DNABERT-2, GROVER, HyenaDNA, NT-v2
Mouse TFBS 1	Caduceus-Ph, DNABERT-2, GROVER, HyenaDNA, NT-v2
Mouse TFBS 2	Caduceus-Ph, DNABERT-2, GROVER, HyenaDNA, NT-v2
Mouse TFBS 3	HyenaDNA, NT-v2
Mouse TFBS 4	Caduceus-Ph, DNABERT-2, GROVER, HyenaDNA, NT-v2
Mouse TFBS 5	Caduceus-Ph, DNABERT-2, GROVER, HyenaDNA, NT-v2
Open Chromatin Region	DNABERT-2, GROVER, HyenaDNA, NT-v2
Promoter All 300bps	DNABERT-2, GROVER, HyenaDNA, NT-v2
Promoter All 70bps	Caduceus-Ph, DNABERT-2, GROVER, HyenaDNA, NT-v2
Promoter NonTATA 251bps	DNABERT-2, HyenaDNA, NT-v2
Promoter NonTATA 300bps	Caduceus-Ph, DNABERT-2, GROVER, HyenaDNA, NT-v2
Promoter NonTATA 70bps	DNABERT-2, GROVER, HyenaDNA, NT-v2
Promoter TATA 300bps	Caduceus-Ph, DNABERT-2, GROVER, HyenaDNA, NT-v2
Promoter TATA 70bps	Caduceus-Ph, DNABERT-2, GROVER, HyenaDNA, NT-v2
Regulatory Region Type	None
Splice Site Type DNABERT	None
Splice Site Type NT	None

## Sheet: Data 2
Dataset	Models that Outperform Baseline CNN
5mC	None
6mA	None
A.thaliana 4mC	None
C.elegans 4mC	None
D.melanogaster 4mC	None
DNase I Hypersensitive	Caduceus-Ph, DNABERT-2
E.coli_4mC	None
G.pickeringii 4mC	None
G.subterraneus 4mC	None
Human TFBS 1	Caduceus-Ph, GROVER
Human TFBS 2	Caduceus-Ph, GROVER
Human TFBS 3	None
Human TFBS 4	Caduceus-Ph, GROVER
Human TFBS 5	Caduceus-Ph, GROVER
Promoter Arabidopsis NonTATA	None
Promoter Arabidopsis TATA	None
Promoter B_amyloliquefaciens	None
Promoter GM12878	Caduceus-Ph, DNABERT-2, GROVER, NT-v2
Promoter HUVEC	Caduceus-Ph, DNABERT-2, GROVER, NT-v2
Promoter Hela-S3	Caduceus-Ph, DNABERT-2, GROVER, NT-v2
Promoter NHEK	None
Promoter R_capsulatus	None
Yeast H3	Caduceus-Ph, DNABERT-2, GROVER, HyenaDNA, NT-v2
Yeast H3K14ac	DNABERT-2, NT-v2
Yeast H3K36me3	Caduceus-Ph, DNABERT-2, GROVER, NT-v2
Yeast H3K4me1	Caduceus-Ph, DNABERT-2, GROVER, HyenaDNA, NT-v2
Yeast H3K4me2	Caduceus-Ph, DNABERT-2, GROVER, HyenaDNA, NT-v2
Yeast H3K4me3	Caduceus-Ph, DNABERT-2, GROVER, NT-v2
Yeast H3K79me3	Caduceus-Ph, DNABERT-2
Yeast H3K9ac	Caduceus-Ph, DNABERT-2, GROVER
Yeast H4	Caduceus-Ph, DNABERT-2
Yeast H4ac	Caduceus-Ph, DNABERT-2, NT-v2
Acceptors	None
Coding	Caduceus-Ph, GROVER
Covid Variants	None
Donors	None
Enhancer	DNABERT-2, NT-v2
Enhancer Strength	Caduceus-Ph, DNABERT-2, GROVER, NT-v2
Enhancer Cohn	None
Enhancer Ensembl	None
Human vs Worm	Caduceus-Ph
Mouse TFBS 1	None
Mouse TFBS 2	None
Mouse TFBS 3	None
Mouse TFBS 4	None
Mouse TFBS 5	None
Open Chromatin Region	None
Promoter All 300bps	None
Promoter All 70bps	None
Promoter NonTATA 251bps	None
Promoter NonTATA 300bps	None
Promoter NonTATA 70bps	None
Promoter TATA 300bps	None
Promoter TATA 70bps	None
Regulatory Region Type	None
Splice Site Type DNABERT	None
Splice Site Type NT	None

## Sheet: Data 3
Short Sequence Models (2K-6K bp)	Long Sequence Models (131K-196K bp)
DNABERT-2	Caduceus-Ph
ENSG00000226752.9 Correlation: 0.890423	ENSG00000013573.16 Correlation: 0.830564
ENSG00000214078.12 Correlation: 0.883506	ENSG00000198502.5 Correlation: 0.823960
ENSG00000141698.16 Correlation: 0.871117	ENSG00000177697.17 Correlation: 0.777560
ENSG00000013573.16 Correlation: 0.862765	ENSG00000229043.2 Correlation: 0.731867
ENSG00000203875.10 Correlation: 0.861914	ENSG00000281741.2 Correlation: 0.728627
ENSG00000280670.2 Correlation: 0.856975	ENSG00000240356.6 Correlation: 0.713998
ENSG00000124587.13 Correlation: 0.850042	ENSG00000228716.6 Correlation: 0.694468
ENSG00000006282.20 Correlation: 0.847019	ENSG00000137411.16 Correlation: 0.675506
ENSG00000142794.18 Correlation: 0.843301	ENSG00000277402.1 Correlation: 0.644414
ENSG00000172322.13 Correlation: 0.839375	ENSG00000227242.4 Correlation: 0.636234
NT-v2	HyenaDNA-450K
ENSG00000226752.9 Correlation: 0.905441	ENSG00000013573.16 Correlation: 0.836432
ENSG00000258289.8 Correlation: 0.867820	ENSG00000198502.5 Correlation: 0.811447
ENSG00000203875.10 Correlation: 0.861324	ENSG00000177697.17 Correlation: 0.798420
ENSG00000124587.13 Correlation: 0.860377	ENSG00000281741.2 Correlation: 0.751786
ENSG00000172322.13 Correlation: 0.859079	ENSG00000229043.2 Correlation: 0.735105
ENSG00000013573.16 Correlation: 0.856007	ENSG00000228716.6 Correlation: 0.702603
ENSG00000141698.16 Correlation: 0.854827	ENSG00000240356.6 Correlation: 0.687806
ENSG00000280670.2 Correlation: 0.854045	ENSG00000277402.1 Correlation: 0.669714
ENSG00000214078.12 Correlation: 0.850859	ENSG00000253818.1 Correlation: 0.658147
ENSG00000229391.7 Correlation: 0.840553	ENSG00000227242.4 Correlation: 0.653490
HyenaDNA	Enformer
ENSG00000226752.9 Correlation: 0.897305	ENSG00000013573.16 Correlation: 0.841858
ENSG00000141698.16 Correlation: 0.865093	ENSG00000198502.5 Correlation: 0.817051
ENSG00000214078.12 Correlation: 0.865039	ENSG00000177697.17 Correlation: 0.813859
ENSG00000172322.13 Correlation: 0.862775	ENSG00000281741.2 Correlation: 0.778194
ENSG00000258289.8 Correlation: 0.862665	ENSG00000229043.2 Correlation: 0.751036
ENSG00000124587.13 Correlation: 0.859704	ENSG00000277402.1 Correlation: 0.734096
ENSG00000280670.2 Correlation: 0.857068	ENSG00000176393.10 Correlation: 0.718140
ENSG00000229391.7 Correlation: 0.846921	ENSG00000228716.6 Correlation: 0.706985
ENSG00000006282.20 Correlation: 0.843141	ENSG00000240356.6 Correlation: 0.695896
ENSG00000203875.10 Correlation: 0.842432	ENSG00000137411.16 Correlation: 0.689604
Caduceus-Ph
ENSG00000226752.9 Correlation: 0.903105
ENSG00000214078.12 Correlation: 0.878051
ENSG00000141698.16 Correlation: 0.861431
ENSG00000013573.16 Correlation: 0.856631
ENSG00000258289.8 Correlation: 0.855538
ENSG00000124587.13 Correlation: 0.854781
ENSG00000172322.13 Correlation: 0.854132
ENSG00000270231.3 Correlation: 0.848280
ENSG00000280670.2 Correlation: 0.847456
ENSG00000244879.6 Correlation: 0.846667
GROVER
ENSG00000226752.9 Correlation: 0.892390
ENSG00000214078.12 Correlation: 0.880882
ENSG00000280670.2 Correlation: 0.863243
ENSG00000141698.16 Correlation: 0.857290
ENSG00000013573.16 Correlation: 0.856095
ENSG00000203875.10 Correlation: 0.855136
ENSG00000124587.13 Correlation: 0.855020
ENSG00000244879.6 Correlation: 0.852040
ENSG00000006282.20 Correlation: 0.850824
ENSG00000172322.13 Correlation: 0.850804

## Sheet: Data 4
Pathogenic variants vs common
Model name	Test Group 1 AUC	Test Group 2 AUC	Test Group 3 AUC
Caduceus-Ph	0.704	0.6877	0.696
Caduceus-Ph, long sequence	0.6296	0.6178	0.6254
DNABERT-2	0.5471	0.5322	0.5346
Enformer, hidden states	0.7145	0.6575	0.6921
Enformer, output tracks	0.6807	0.6482	0.6697
GROVER	0.6055	0.5942	0.6088
HyenaDNA-160K	0.624	0.6158	0.596
HyenaDNA-450K, long sequence	0.6357	0.622	0.6206
NT-v2	0.7312	0.7318	0.7326
Sei, hidden states	0.686	0.6472	0.6461
Sei, output tracks	0.6755	0.6495	0.6669
eQTL
Model name	Test Group 1 AUC	Test Group 2 AUC	Test Group 3 AUC
AlphaGenome, output tracks	0.7925	0.8032	0.8129
Caduceus-Ph	0.6361	0.6705	0.641
Caduceus-Ph, long sequence	0.621	0.6441	0.6145
DNABERT-2	0.5636	0.5745	0.5723
Enformer, hidden states	0.7747	0.7706	0.778
Enformer, output tracks	0.768	0.7676	0.7742
GROVER	0.595	0.6055	0.5683
HyenaDNA-160K	0.5892	0.6234	0.6224
HyenaDNA-450K, long sequence	0.5914	0.6176	0.5992
NT-v2	0.6006	0.6068	0.62
Sei, hidden states	0.7434	0.7601	0.7647
Sei, output tracks	0.74	0.7604	0.7486
sQTL
Model name	Test Group 1 AUC	Test Group 2 AUC	Test Group 3 AUC
AlphaGenome, output tracks	0.713	0.7266	0.7047
Caduceus-Ph	0.5619	0.541	0.597
Caduceus-Ph, long sequence	0.5755	0.5583	0.5772
DNABERT-2	0.5408	0.5984	0.5993
Enformer, hidden states	0.679	0.6621	0.6573
Enformer, output tracks	0.6207	0.6122	0.6192
GROVER	0.4652	0.486	0.4713
HyenaDNA-160K	0.5484	0.5293	0.5816
HyenaDNA-450K, long sequence	0.5306	0.5314	0.5166
NT-v2	0.5193	0.5062	0.4887
Sei, hidden states	0.6594	0.6168	0.6839
Sei, output tracks	0.6355	0.5794	0.668
paQTL
Model name	Test Group 1 AUC	Test Group 2 AUC	Test Group 3 AUC
AlphaGenome, output tracks	0.6781	0.7354	0.8495
Caduceus-Ph	0.5059	0.505	0.5136
Caduceus-Ph, long sequence	0.4637	0.4667	0.4645
DNABERT-2	0.5118	0.5392	0.4689
Enformer, hidden states	0.6486	0.6437	0.7288
Enformer, output tracks	0.642	0.6275	0.7284
GROVER	0.4107	0.4363	0.5011
HyenaDNA-160K	0.5176	0.425	0.467
HyenaDNA-450K, long sequence	0.6474	0.5133	0.4954
NT-v2	0.5482	0.5821	0.4451
Sei, hidden states	0.5928	0.6262	0.6375
Sei, output tracks	0.621	0.6933	0.6515
ipaQTL
Model name	Test Group 1 AUC	Test Group 2 AUC	Test Group 3 AUC
AlphaGenome, output tracks	0.8628	0.8525	0.8779
Caduceus-Ph	0.5712	0.5931	0.5392
Caduceus-Ph, long sequence	0.5278	0.5563	0.4767
DNABERT-2	0.4002	0.5619	0.446
Enformer, hidden states	0.6554	0.6763	0.7442
Enformer, output tracks	0.6458	0.6669	0.6634
GROVER	0.4549	0.4812	0.4915
HyenaDNA-160K	0.4332	0.4381	0.4727
HyenaDNA-450K, long sequence	0.4557	0.5775	0.4948
NT-v2	0.5686	0.6331	0.604
Sei, hidden states	0.6502	0.5813	0.5898
Sei, output tracks	0.5469	0.7188	0.5523

## Sheet: Data 5
Dataset	HyenaDNA Re-Pretrained	HyenaDNA-1K
5mC	0.7486	0.7065
6mA	0.762	0.7432
A.thaliana 4mC	0.6046	0.6023
C.elegans 4mC	0.6	0.5952
D.melanogaster 4mC	0.6222	0.6235
DNase I Hypersensitive	0.8378	0.8455
E.coli_4mC	0.596	0.617
G.pickeringii 4mC	0.6267	0.622
G.subterraneus 4mC	0.6036	0.6044
Human TFBS 1	0.8496	0.8436
Human TFBS 2	0.8404	0.8308
Human TFBS 3	0.804	0.8016
Human TFBS 4	0.7469	0.7368
Human TFBS 5	0.9194	0.9223
Promoter Arabidopsis NonTATA	0.9066	0.9014
Promoter Arabidopsis TATA	0.7247	0.7245
Promoter B_amyloliquefaciens	0.748	0.7549
Promoter GM12878	0.7048	0.7058
Promoter HUVEC	0.6852	0.6912
Promoter Hela-S3	0.6604	0.6552
Promoter NHEK	0.8271	0.8351
Promoter R_capsulatus	0.7673	0.7677
Yeast H3	0.9113	0.9096
Yeast H3K14ac	0.7026	0.7083
Yeast H3K36me3	0.7967	0.7963
Yeast H3K4me1	0.9499	0.9401
Yeast H3K4me2	0.6428	0.6437
Yeast H3K4me3	0.8199	0.8108
Yeast H3K79me3	0.8505	0.8531
Yeast H3K9ac	0.7942	0.7956
Yeast H4	0.9398	0.9421
Yeast H4ac	0.71	0.715
Acceptors	0.9836	0.9682
Coding	0.6468	0.628
Covid Variants	0.927	0.9142
Donors	0.9216	0.9032
Enhancer	0.6563	0.6339
Enhancer Strength	0.6722	0.6614
Enhancer Cohn	0.733	0.7379
Enhancer Ensembl	0.9475	0.9386
Human vs Worm	0.8516	0.8326
Mouse TFBS 1	0.932	0.9297
Mouse TFBS 2	0.9758	0.9688
Mouse TFBS 3	0.8748	0.8519
Mouse TFBS 4	0.7895	0.7821
Mouse TFBS 5	0.7924	0.7921
Open Chromatin Region	0.7941	0.8371
Promoter All 300bps	0.6131	0.6112
Promoter All 70bps	0.5407	0.5412

## Sheet: Data 6
Dataset	Median Length	Min Length	Max Length	Training Size	Testing Size	Label Distribution (Positive/Negative)	Label Distribution (Class 1/Class 2/Class 3...)
5mC	41	41	41	3281	1407	2344/2344
6mA	41	41	41	25668	11002	18335/18335
A.thaliana 4mC	41	41	41	156697	67157	111927/111927
C.elegans 4mC	41	41	41	84926	36398	60662/60662
D.melanogaster 4mC	41	41	41	126466	54200	90333/90333
DNase I Hypersensitive	243	220	275	711	306	280/737
E.coli_4mC	41	41	41	8681	3721	2067/10335
G.pickeringii 4mC	41	41	41	24053	10309	5727/28365
G.subterraneus 4mC	41	41	41	63567	27243	15135/75675
Human TFBS 1	101	101	101	24064	10314	17189/17189
Human TFBS 2	101	101	101	22870	9802	16336/16336
Human TFBS 3	101	101	101	14699	6301	10500/10500
Human TFBS 4	101	101	101	20505	8789	14647/14647
Human TFBS 5	101	101	101	14699	6301	10500/10500
Promoter Arabidopsis NonTATA	251	251	251	8267	3543	5905/5905
Promoter Arabidopsis TATA	251	251	251	3063	1313	1497/2879
Promoter B_amyloliquefaciens	40	40	40	1483	636	1064/1055
Promoter GM12878	1583	102	2995	10992	2750	6871/6871
Promoter HUVEC	1291	108	2993	11928	2982	7455/7455
Promoter Hela-S3	1109	101	2998	11736	2936	7336/7336
Promoter NHEK	400	200	1800	8170	2044	5107/5107
Promoter R_capsulatus	40	40	40	7406	3175	5374/5207
Yeast H3	500	500	500	10475	4490	7667/7298
Yeast H3K14ac	500	500	500	23133	9915	18771/14277
Yeast H3K36me3	500	500	500	24415	10465	18892/15988
Yeast H3K4me1	500	310	500	22173	9504	17266/14411
Yeast H3K4me2	500	500	500	21478	9205	18143/12450
Yeast H3K4me3	500	290	500	25759	11040	19604/17195
Yeast H3K79me3	500	500	500	20185	8652	15337/13500
Yeast H3K9ac	500	500	500	19447	8335	15415/12367
Yeast H4	500	500	500	10220	4381	6480/8121
Yeast H4ac	500	500	500	23866	10229	18410/15685
Acceptors	600	600	600	15525	6654	11179/11000
Coding	200	200	200	75000	25000	50000/50000
Covid Variants	999	999	999	64168	27501		11000/11000/11000/11000/11000/6957/11000/7712/11000
Donors	600	600	600	15381	6592	10973/11000
Enhancer	200	200	200	14968	400	7684/7684
Enhancer Strength	500	500	500	20843	6948	13895/13895
Enhancer Cohn	267	2	573	123872	30970	77421/77421
Enhancer Ensembl	200	200	200	14968	400		7684/3842/3842
Human vs Worm	200	200	200	75000	25000	50000/50000
Mouse TFBS 1	101	101	101	5668	2430	4049/4049
Mouse TFBS 2	101	101	101	47209	20233	33721/33721
Mouse TFBS 3	101	101	101	2293	983	1638/1638
Mouse TFBS 4	101	101	101	1667	715	1191/1191
Mouse TFBS 5	101	101	101	13180	5650	9415/9415
Open Chromatin Region	315	84	593	139804	34952	87378/87378
Promoter All 300bps	300	300	300	41437	17759	29598/29598
Promoter All 70bps	70	70	70	41437	17759	29598/29598
Promoter NonTATA 251bps	251	251	251	27097	9034	19657/19657
Promoter NonTATA 300bps	300	300	300	37146	15920	26533/26333
Promoter NonTATA 70bps	70	70	70	37146	15920	26533/26333
Promoter TATA 300bps	300	300	300	4290	1840	3065/3065
Promoter TATA 70bps	70	70	70	4290	1840	3065/3065
Regulatory Region Type	401	84	802	150000	57713		76822/68092/62799
Splice Site Type DNABERT	400	400	400	31933	13687		10000/10000/25620
Splice Site Type NT	400	400	400	20999	9001		10000/10000/10000
